# Supplementary material for: In-Depth Glycoproteomic Characterization of γ-Conglutin by High-Resolution Accurate Mass Spectrometry
Source: PLoS One. 2013 Sep 12;8(9):e73906. doi: 10.1371/journal.pone.0073906 (PMC3771881; doi:10.1371/journal.pone.0073906)
Supplement: Table S1 — Mass list of the deconvoluted spectrum shown in Figure 1. (XLSX) [file pone.0073906.s002.xlsx]

## Sheet: Foglio1
Table S1. Mass list of the deconvoluted spectrum shown in Figure 1 (main text)
Peptide	Glycoform	m/z	Intensity	Relative intensity (%)
Pept127-165		4085.94	24974	1.62
		4799.21	12498	0.81
		4816.19	33768	2.19
		4932.26	37577	2.44
Pept127-165	B'	4948.25	173860	11.27
Pept127-165	A	4962.27	204593	13.26
		4977.26	14826	0.96
		4978.26	27077	1.76
Pept127-165	B'	5094.31	1515048	98.22
Pept127-165	C'	5109.32	458792	29.74
		5114.3	9288	0.6
		5122.32	7453	0.48
		5123.33	111170	7.21
		5139.32	94910	6.15
		5147.24	160569	10.41
		5153.28	27767	1.8
		5162.26	35150	2.28
Pept127-165	C'	5256.36	1542502	100
		5270.38	219421	14.23
		5282.38	104855	6.8
		5297.39	64245	4.16
		5301.39	123019	7.98
		5309.27	34360	2.23
		5309.29	62221	4.03
Pept127-165	D'	5313.29	319343	20.7
		5327.39	31499	2.04
		5343.4	12221	0.79
Pept127-165	D	5459.44	849519	55.07
		5473.45	114614	7.43
		5486.45	32986	2.14
		5501.45	17064	1.11
Pept127-165	E'	5516.47	151810	9.84
		5625.5	21699	1.41
Pept127-165	E	5662.52	436886	28.32
		5676.52	33957	2.2
Pept127-165	(F)	5970.62	42465	2.75
		6265.77	16024	1.04
		6798.98	14776	0.96
Pept111-165	B'	6816.01	87887	5.7
Pept111-165	A	6830.03	158357	10.27
		6844.04	36797	2.39
		6846.03	19483	1.26
		6872.04	7147	0.46
		6916.03	8341	0.54
		6944.05	27276	1.77
		6952.04	18207	1.18
Pept111-165	B	6962.07	1158106	75.08
Pept111-165	C'	6977.08	479908	31.11
		6991.08	153364	9.94
		7006.09	142206	9.22
		7015.07	20531	1.33
		7015.08	88875	5.76
		7019.99	51350	3.33
		7030.01	17178	1.11
		7033.02	43134	2.8
		7062.08	18678	1.21
		7106.11	42903	2.78
		7113.1	42355	2.75
Pept111-165	C	7124.12	1149548	74.52
		7138.13	276978	17.96
		7151.1	70258	4.55
		7157.11	13914	0.9
		7166.15	192728	12.49
		7176.14	35236	2.28
Pept111-165	D'	7181.04	237708	15.41
		7196.16	29897	1.94
		7209.13	18456	1.2
		7311.17	14650	0.95
Pept111-165	D	7327.19	645582	41.85
		7341.2	171702	11.13
		7354.23	48781	3.16
		7368.2	73912	4.79
		7379.13	14540	0.94
		7382.12	28048	1.82
Pept111-165	E'	7384.12	83793	5.43
		7489.24	18859	1.22
Pept111-165	E	7530.27	330536	21.43
		7544.27	72889	4.73
		7572.29	15004	0.97
Pept111-165	(F)	7838.38	14708	0.95
