# Supplementary material for: In-Depth Glycoproteomic Characterization of γ-Conglutin by High-Resolution Accurate Mass Spectrometry
Source: PLoS One. 2013 Sep 12;8(9):e73906. doi: 10.1371/journal.pone.0073906 (PMC3771881; doi:10.1371/journal.pone.0073906)
Supplement: Table S4 — MASCOT peptide identification details. (XLS) [file pone.0073906.s005.xls]

## Sheet: TABLEcong_A9_070612_semitrypsin
Table S4 - MASCOT peptide identification details
γ-conglutin peptides identified (at p<0.05) in the gel-separated monomer
prot_acc gi|11191819; prot_desc conglutin gamma [Lupinus albus]; prot_score 11867
pep_exp_mz	pep_exp_mr	pep_exp_z	pep_calc_mr	pep_delta	pep_start	pep_end	pep_miss	pep_score	pep_expect	pep_res_before	pep_seq	pep_res_after	pep_var_mod
951.83	2852.47	3	2852.47	0.0025	34	59	0	76.8	2.4e-05	L	YHNSQPTSSSKPNLLVLPIQQDASTK	L
1427.24	2852.47	2	2852.47	0.0032	34	59	0	70.36	0.0001	L	YHNSQPTSSSKPNLLVLPIQQDASTK	L
897.476	2689.41	3	2689.4	0.0042	35	59	0	62.23	0.00058	Y	HNSQPTSSSKPNLLVLPIQQDASTK	L
676.045	2025.11	3	2025.11	0.0024	41	59	0	52.32	0.0047	T	SSSKPNLLVLPIQQDASTK	L
818.968	1635.92	2	1635.92	0.0016	45	59	0	76.61	1.4e-05	K	PNLLVLPIQQDASTK	L
818.968	1635.92	2	1635.92	0.0018	45	59	0	63.15	0.00027	K	PNLLVLPIQQDASTK	L
818.968	1635.92	2	1635.92	0.002	45	59	0	86.77	1.2e-06	K	PNLLVLPIQQDASTK	L
713.419	1424.82	2	1424.82	0.0007	47	59	0	85.42	1.5e-06	N	LLVLPIQQDASTK	L
713.42	1424.82	2	1424.82	0.001	47	59	0	86.88	1.1e-06	N	LLVLPIQQDASTK	L
713.42	1424.82	2	1424.82	0.001	47	59	0	52.53	0.003	N	LLVLPIQQDASTK	L
713.42	1424.83	2	1424.82	0.0013	47	59	0	47.64	0.0087	N	LLVLPIQQDASTK	L
713.42	1424.83	2	1424.82	0.0019	47	59	0	45.05	0.016	N	LLVLPIQQDASTK	L
600.336	1198.66	2	1198.66	0.0009	49	59	0	55.02	0.0047	L	VLPIQQDASTK	L
665.804	1329.59	2	1329.59	0.001	84	93	0	44.25	0.048	K	HLWVTCSQHY	S
928.408	1854.8	2	1854.8	0.001	84	98	0	63.32	0.00037	K	HLWVTCSQHYSSSTY	Q
1150.02	2298.02	2	2298.02	0.0021	84	102	0	70.96	7.7e-05	K	HLWVTCSQHYSSSTYQAPF	C
1024.77	3071.28	3	3071.27	0.0032	84	108	0	61.41	0.00014	K	HLWVTCSQHYSSSTYQAPFCHSTQC	S
829.61	3314.41	4	3314.41	0.004	84	110	0	57.01	0.00057	K	HLWVTCSQHYSSSTYQAPFCHSTQCSR	A
1105.81	3314.41	3	3314.41	0.0041	84	110	0	79.64	3.1e-06	K	HLWVTCSQHYSSSTYQAPFCHSTQCSR	A
1260.03	2518.04	2	2518.04	0.0012	90	110	0	93.9	1e-07	C	SQHYSSSTYQAPFCHSTQCSR	A
840.354	2518.04	3	2518.04	0.0024	90	110	0	61.17	0.0002	C	SQHYSSSTYQAPFCHSTQCSR	A
840.355	2518.04	3	2518.04	0.0031	90	110	0	57.26	0.00048	C	SQHYSSSTYQAPFCHSTQCSR	A
630.518	2518.04	4	2518.04	0.0035	90	110	0	45.37	0.0073	C	SQHYSSSTYQAPFCHSTQCSR	A
1002.42	2002.83	2	2002.83	0.0008	94	110	0	86.16	9.5e-07	Y	SSSTYQAPFCHSTQCSR	A
1002.42	2002.83	2	2002.83	0.0012	94	110	0	74.39	1.4e-05	Y	SSSTYQAPFCHSTQCSR	A
668.617	2002.83	3	2002.83	0.002	94	110	0	55.5	0.0011	Y	SSSTYQAPFCHSTQCSR	A
639.606	1915.8	3	1915.79	0.0019	95	110	0	46.67	0.0094	S	SSTYQAPFCHSTQCSR	A
871.873	1741.73	2	1741.73	0.0011	97	110	0	73.77	2.3e-05	S	TYQAPFCHSTQCSR	A
439.185	876.356	2	876.355	0.001	111	117	0	48.67	0.0052	R	ANTHQCF	T
677.761	1353.51	2	1353.51	0.0007	111	121	0	47.78	0.0021	R	ANTHQCFTCTD	S
822.326	1642.64	2	1642.64	0.0015	111	124	0	59.16	0.00018	R	ANTHQCFTCTDSTT	S
629.596	1885.77	3	1885.77	-0.0006	111	126	0	51.08	0.0023	R	ANTHQCFTCTDSTTSR	P
943.891	1885.77	2	1885.77	-0.0003	111	126	0	59.7	0.00032	R	ANTHQCFTCTDSTTSR	P
943.891	1885.77	2	1885.77	0	111	126	0	85.24	8.8e-07	R	ANTHQCFTCTDSTTSR	P
629.597	1885.77	3	1885.77	0	111	126	0	46.18	0.0071	R	ANTHQCFTCTDSTTSR	P
629.597	1885.77	3	1885.77	0.0002	111	126	0	50.62	0.0026	R	ANTHQCFTCTDSTTSR	P
943.892	1885.77	2	1885.77	0.0002	111	126	0	60.02	0.00029	R	ANTHQCFTCTDSTTSR	P
943.892	1885.77	2	1885.77	0.0011	111	126	0	64.12	0.00012	R	ANTHQCFTCTDSTTSR	P
629.597	1885.77	3	1885.77	0.0011	111	126	0	45.14	0.0098	R	ANTHQCFTCTDSTTSR	P
943.892	1885.77	2	1885.77	0.0014	111	126	0	76.42	7.4e-06	R	ANTHQCFTCTDSTTSR	P
943.892	1885.77	2	1885.77	0.0014	111	126	0	64.91	0.0001	R	ANTHQCFTCTDSTTSR	P
943.892	1885.77	2	1885.77	0.0014	111	126	0	77.96	5.2e-06	R	ANTHQCFTCTDSTTSR	P
943.892	1885.77	2	1885.77	0.0015	111	126	0	77.63	5.6e-06	R	ANTHQCFTCTDSTTSR	P
943.892	1885.77	2	1885.77	0.0015	111	126	0	61.52	0.00023	R	ANTHQCFTCTDSTTSR	P
629.597	1885.77	3	1885.77	0.0016	111	126	0	44.2	0.012	R	ANTHQCFTCTDSTTSR	P
629.597	1885.77	3	1885.77	0.0017	111	126	0	44.2	0.012	R	ANTHQCFTCTDSTTSR	P
629.597	1885.77	3	1885.77	0.0019	111	126	0	63.94	0.00013	R	ANTHQCFTCTDSTTSR	P
943.893	1885.77	2	1885.77	0.002	111	126	0	68.49	4.8e-05	R	ANTHQCFTCTDSTTSR	P
943.893	1885.77	2	1885.77	0.002	111	126	0	67.58	5.9e-05	R	ANTHQCFTCTDSTTSR	P
629.597	1885.77	3	1885.77	0.0021	111	126	0	64.48	0.00012	R	ANTHQCFTCTDSTTSR	P
943.893	1885.77	2	1885.77	0.0021	111	126	0	73.53	1.5e-05	R	ANTHQCFTCTDSTTSR	P
943.893	1885.77	2	1885.77	0.0022	111	126	0	75.33	9.7e-06	R	ANTHQCFTCTDSTTSR	P
629.597	1885.77	3	1885.77	0.0022	111	126	0	50.93	0.0026	R	ANTHQCFTCTDSTTSR	P
943.893	1885.77	2	1885.77	0.0023	111	126	0	62.34	0.00019	R	ANTHQCFTCTDSTTSR	P
943.893	1885.77	2	1885.77	0.0027	111	126	0	66.15	7.8e-05	R	ANTHQCFTCTDSTTSR	P
629.598	1885.77	3	1885.77	0.0027	111	126	0	51.5	0.0023	R	ANTHQCFTCTDSTTSR	P
629.598	1885.77	3	1885.77	0.0027	111	126	0	63.11	0.00016	R	ANTHQCFTCTDSTTSR	P
943.894	1885.77	2	1885.77	0.0051	111	126	0	58.15	0.00054	R	ANTHQCFTCTDSTTSR	P
629.599	1885.77	3	1885.77	0.0055	111	126	0	47.12	0.0072	R	ANTHQCFTCTDSTTSR	P
1362.65	4084.93	3	4084.93	0.0013	127	165	0	129.97	7.6e-11	R	PGCHNNTCGLISSNPVTQESGLGELAQDVLALHSTHGSK	L
1022.24	4084.94	4	4084.93	0.0063	127	165	0	67.86	0.00013	R	PGCHNNTCGLISSNPVTQESGLGELAQDVLALHSTHGSK	L
744.633	2974.5	4	2974.5	0.0044	137	165	0	62.25	0.00078	L	ISSNPVTQESGLGELAQDVLALHSTHGSK	L
858.778	2573.31	3	2573.31	0.0029	141	165	0	118.77	2.1e-09	N	PVTQESGLGELAQDVLALHSTHGSK	L
644.336	2573.31	4	2573.31	0.0042	141	165	0	78.52	2.1e-05	N	PVTQESGLGELAQDVLALHSTHGSK	L
633.335	1896.98	3	1896.98	0.0014	172	187	0	49.81	0.018	K	IPQFLFSCAPTFLTQK	G
633.335	1896.98	3	1896.98	0.0017	172	187	0	44.83	0.055	K	IPQFLFSCAPTFLTQK	G
633.335	1896.98	3	1896.98	0.0018	172	187	0	52.63	0.0094	K	IPQFLFSCAPTFLTQK	G
633.335	1896.98	3	1896.98	0.002	172	187	0	48.47	0.024	K	IPQFLFSCAPTFLTQK	G
633.335	1896.98	3	1896.98	0.002	172	187	0	45.21	0.052	K	IPQFLFSCAPTFLTQK	G
633.335	1896.98	3	1896.98	0.002	172	187	0	50.53	0.015	K	IPQFLFSCAPTFLTQK	G
633.335	1896.98	3	1896.98	0.002	172	187	0	60.05	0.0017	K	IPQFLFSCAPTFLTQK	G
633.335	1896.98	3	1896.98	0.0021	172	187	0	50.61	0.014	K	IPQFLFSCAPTFLTQK	G
633.335	1896.98	3	1896.98	0.0023	172	187	0	47.7	0.026	K	IPQFLFSCAPTFLTQK	G
633.335	1896.98	3	1896.98	0.0023	172	187	0	59.26	0.0018	K	IPQFLFSCAPTFLTQK	G
949.499	1896.98	2	1896.98	0.003	172	187	0	79.06	1.9e-05	K	IPQFLFSCAPTFLTQK	G
780.401	1558.79	2	1558.79	0.0019	175	187	0	58.39	0.0032	Q	FLFSCAPTFLTQK	G
650.324	1298.63	2	1298.63	0.0014	177	187	0	73.38	0.00012	L	FSCAPTFLTQK	G
576.79	1151.57	2	1151.56	0.0019	178	187	0	53.2	0.013	F	SCAPTFLTQK	G
533.273	1064.53	2	1064.53	-0.0003	179	187	0	50.23	0.023	S	CAPTFLTQK	G
453.258	904.502	2	904.502	0.0005	180	187	0	44.82	0.091	C	APTFLTQK	G
453.259	904.503	2	904.502	0.0007	180	187	0	49.55	0.027	C	APTFLTQK	G
435.228	868.441	2	868.44	0.0005	188	196	0	49.87	0.018	K	GLPNNVQGA	L
435.228	868.441	2	868.44	0.0007	188	196	0	51.82	0.011	K	GLPNNVQGA	L
673.863	1345.71	2	1345.71	0.001	188	201	0	61.68	0.0014	K	GLPNNVQGALGLGH	A
1020.06	2038.1	2	2038.1	0.0006	188	208	0	61.79	0.0007	K	GLPNNVQGALGLGHAPISLPN	Q
1214.16	2426.31	2	2426.31	0.001	188	211	0	66.58	0.00016	K	GLPNNVQGALGLGHAPISLPNQLF	S
884.475	2650.4	3	2650.4	0.0047	188	213	0	51.38	0.0067	K	GLPNNVQGALGLGHAPISLPNQLFSH	F
1399.74	2797.46	2	2797.47	-0.0022	188	214	0	56.62	0.0021	K	GLPNNVQGALGLGHAPISLPNQLFSHF	G
933.497	2797.47	3	2797.47	0.0025	188	214	0	82.97	4.4e-06	K	GLPNNVQGALGLGHAPISLPNQLFSHF	G
1548.84	3095.67	2	3095.67	0.0006	188	217	0	86.14	1.1e-06	K	GLPNNVQGALGLGHAPISLPNQLFSHFGLK	R
1032.9	3095.67	3	3095.67	0.0035	188	217	0	83.83	1.9e-06	K	GLPNNVQGALGLGHAPISLPNQLFSHFGLK	R
976.194	2925.56	3	2925.56	-0.002	190	217	0	101.55	4.7e-08	L	PNNVQGALGLGHAPISLPNQLFSHFGLK	R
976.196	2925.57	3	2925.56	0.005	190	217	0	108.14	9.6e-09	L	PNNVQGALGLGHAPISLPNQLFSHFGLK	R
732.399	2925.57	4	2925.56	0.0061	190	217	0	68.3	9.3e-05	L	PNNVQGALGLGHAPISLPNQLFSHFGLK	R
905.831	2714.47	3	2714.47	0.0042	192	217	0	93.74	2.4e-07	N	NVQGALGLGHAPISLPNQLFSHFGLK	R
644.346	1286.68	2	1286.68	0.0007	207	217	0	56.27	0.0061	L	PNQLFSHFGLK	R
966.512	1931.01	2	1931.01	0.0019	251	267	0	93.51	7.5e-07	N	SLDVLHDMVYTPLTISK	Q
974.509	1947	2	1947	0.0003	251	267	0	100.9	1.4e-07	N	SLDVLHDMVYTPLTISK	Q	Oxidation (M)
650.009	1947	3	1947	0.0024	251	267	0	46.4	0.041	N	SLDVLHDMVYTPLTISK	Q	Oxidation (M)
705.872	1409.73	2	1409.73	0.0001	268	279	0	50.73	0.014	K	QGEYFIQVSAIR	V
470.918	1409.73	3	1409.73	0.0003	268	279	0	54.64	0.006	K	QGEYFIQVSAIR	V
705.873	1409.73	2	1409.73	0.0007	268	279	0	71.48	0.00013	K	QGEYFIQVSAIR	V
705.873	1409.73	2	1409.73	0.0008	268	279	0	70.77	0.00015	K	QGEYFIQVSAIR	V
705.873	1409.73	2	1409.73	0.0009	268	279	0	75.82	4.7e-05	K	QGEYFIQVSAIR	V
705.873	1409.73	2	1409.73	0.001	268	279	0	63.35	0.00083	K	QGEYFIQVSAIR	V
705.873	1409.73	2	1409.73	0.001	268	279	0	78	2.8e-05	K	QGEYFIQVSAIR	V
705.873	1409.73	2	1409.73	0.0012	268	279	0	94	7.2e-07	K	QGEYFIQVSAIR	V
705.873	1409.73	2	1409.73	0.0012	268	279	0	69.36	0.00021	K	QGEYFIQVSAIR	V
705.873	1409.73	2	1409.73	0.0012	268	279	0	72.1	0.00011	K	QGEYFIQVSAIR	V
705.873	1409.73	2	1409.73	0.0012	268	279	0	85.58	5e-06	K	QGEYFIQVSAIR	V
705.873	1409.73	2	1409.73	0.0014	268	279	0	80.14	1.7e-05	K	QGEYFIQVSAIR	V
705.873	1409.73	2	1409.73	0.0014	268	279	0	75.41	5.2e-05	K	QGEYFIQVSAIR	V
705.873	1409.73	2	1409.73	0.0015	268	279	0	89.48	2e-06	K	QGEYFIQVSAIR	V
705.873	1409.73	2	1409.73	0.0015	268	279	0	85.5	5.1e-06	K	QGEYFIQVSAIR	V
705.873	1409.73	2	1409.73	0.0015	268	279	0	81.12	1.4e-05	K	QGEYFIQVSAIR	V
705.873	1409.73	2	1409.73	0.0016	268	279	0	76.16	4.3e-05	K	QGEYFIQVSAIR	V
705.873	1409.73	2	1409.73	0.0016	268	279	0	76.1	4.4e-05	K	QGEYFIQVSAIR	V
705.873	1409.73	2	1409.73	0.0017	268	279	0	78.43	2.6e-05	K	QGEYFIQVSAIR	V
705.873	1409.73	2	1409.73	0.0017	268	279	0	93.94	7.3e-07	K	QGEYFIQVSAIR	V
705.873	1409.73	2	1409.73	0.0017	268	279	0	84.42	6.5e-06	K	QGEYFIQVSAIR	V
705.873	1409.73	2	1409.73	0.0017	268	279	0	76.42	4.1e-05	K	QGEYFIQVSAIR	V
705.874	1409.73	2	1409.73	0.0024	268	279	0	81.23	1.4e-05	K	QGEYFIQVSAIR	V
705.874	1409.73	2	1409.73	0.0026	268	279	0	81.28	1.3e-05	K	QGEYFIQVSAIR	V
467.28	932.545	2	932.544	0.0008	272	279	0	63.3	0.00067	Y	FIQVSAIR	V
421.234	840.453	2	840.453	0.0007	283	289	0	47.96	0.03	K	HMVIPTK	N	Oxidation (M)
526.781	1051.55	2	1051.55	-0.0005	283	291	1	44.87	0.066	K	HMVIPTKNP	S	Oxidation (M)
570.297	1138.58	2	1138.58	-0.001	283	292	1	49.32	0.023	K	HMVIPTKNPS	M	Oxidation (M)
959.12	2874.34	3	2874.33	0.0027	297	323	0	45.01	0.039	S	SSSSSYHESSEIGGAMITTTNPYTVLR	H
964.451	2890.33	3	2890.33	0.0024	297	323	0	67.74	0.00018	S	SSSSSYHESSEIGGAMITTTNPYTVLR	H	Oxidation (M)
901.098	2700.27	3	2700.27	0.0035	299	323	0	58.54	0.0021	S	SSSYHESSEIGGAMITTTNPYTVLR	H
906.429	2716.27	3	2716.26	0.0017	299	323	0	81.17	1e-05	S	SSSYHESSEIGGAMITTTNPYTVLR	H	Oxidation (M)
1264.11	2526.21	2	2526.21	0.0032	301	323	0	114.08	6.4e-09	S	SYHESSEIGGAMITTTNPYTVLR	H
843.077	2526.21	3	2526.21	0.0033	301	323	0	66.24	0.00039	S	SYHESSEIGGAMITTTNPYTVLR	H
1272.11	2542.2	2	2542.2	0.0014	301	323	0	111.41	1.1e-08	S	SYHESSEIGGAMITTTNPYTVLR	H	Oxidation (M)
848.408	2542.2	3	2542.2	0.002	301	323	0	59.03	0.0019	S	SYHESSEIGGAMITTTNPYTVLR	H	Oxidation (M)
639.857	1277.7	2	1277.7	0.0008	313	323	0	61.65	0.00084	M	ITTTNPYTVLR	H
769.886	1537.76	2	1537.76	0.0012	324	336	0	72.41	0.00012	R	HSIFEVFTQVFAN	N
989.017	1976.02	2	1976.02	0.0039	324	340	0	102.69	1e-07	R	HSIFEVFTQVFANNVPK	Q
659.681	1976.02	3	1976.02	0.0045	324	340	0	50.93	0.015	R	HSIFEVFTQVFANNVPK	Q
659.681	1976.02	3	1976.02	0.0052	324	340	0	61.24	0.0014	R	HSIFEVFTQVFANNVPK	Q
920.487	1838.96	2	1838.96	0.0025	325	340	0	59.69	0.0019	H	SIFEVFTQVFANNVPK	Q
559.304	1116.59	2	1116.59	0.0018	331	340	0	66.65	0.00047	F	TQVFANNVPK	Q
664.321	1326.63	2	1326.63	-0.0007	346	357	0	57.59	0.003	K	AVGPFGLCYDTK	K
664.321	1326.63	2	1326.63	0	346	357	0	62.85	0.00093	K	AVGPFGLCYDTK	K
664.321	1326.63	2	1326.63	0.0002	346	357	0	57.62	0.0031	K	AVGPFGLCYDTK	K
664.321	1326.63	2	1326.63	0.0005	346	357	0	56.61	0.0039	K	AVGPFGLCYDTK	K
664.322	1326.63	2	1326.63	0.0006	346	357	0	56.1	0.0049	K	AVGPFGLCYDTK	K
664.322	1326.63	2	1326.63	0.0009	346	357	0	59.38	0.0023	K	AVGPFGLCYDTK	K
664.322	1326.63	2	1326.63	0.0009	346	357	0	53.31	0.0095	K	AVGPFGLCYDTK	K
664.322	1326.63	2	1326.63	0.0009	346	357	0	62.72	0.0011	K	AVGPFGLCYDTK	K
664.322	1326.63	2	1326.63	0.001	346	357	0	55.13	0.0062	K	AVGPFGLCYDTK	K
664.322	1326.63	2	1326.63	0.001	346	357	0	62.59	0.0011	K	AVGPFGLCYDTK	K
664.322	1326.63	2	1326.63	0.001	346	357	0	53.51	0.009	K	AVGPFGLCYDTK	K
664.322	1326.63	2	1326.63	0.001	346	357	0	57.4	0.0037	K	AVGPFGLCYDTK	K
664.322	1326.63	2	1326.63	0.0012	346	357	0	60.21	0.0019	K	AVGPFGLCYDTK	K
664.322	1326.63	2	1326.63	0.0013	346	357	0	52.74	0.011	K	AVGPFGLCYDTK	K
664.322	1326.63	2	1326.63	0.0013	346	357	0	62.41	0.0012	K	AVGPFGLCYDTK	K
664.322	1326.63	2	1326.63	0.0013	346	357	0	58.71	0.0029	K	AVGPFGLCYDTK	K
664.322	1326.63	2	1326.63	0.0013	346	357	0	47.54	0.038	K	AVGPFGLCYDTK	K
664.322	1326.63	2	1326.63	0.0014	346	357	0	54.93	0.0069	K	AVGPFGLCYDTK	K
664.322	1326.63	2	1326.63	0.0014	346	357	0	57.52	0.0038	K	AVGPFGLCYDTK	K
664.322	1326.63	2	1326.63	0.0015	346	357	0	57.46	0.0039	K	AVGPFGLCYDTK	K
664.322	1326.63	2	1326.63	0.0016	346	357	0	59.62	0.0024	K	AVGPFGLCYDTK	K
664.322	1326.63	2	1326.63	0.0016	346	357	0	53.75	0.0091	K	AVGPFGLCYDTK	K
664.322	1326.63	2	1326.63	0.0018	346	357	0	63.68	0.00093	K	AVGPFGLCYDTK	K
664.323	1326.63	2	1326.63	0.003	346	357	0	46.6	0.039	K	AVGPFGLCYDTK	K
579.269	1156.52	2	1156.52	0.0009	348	357	0	47.1	0.027	V	GPFGLCYDTK	K
779.929	1557.84	2	1557.84	0.0002	358	372	1	88.05	2.7e-06	K	KISGGVPSVDLIMDK	S
787.927	1573.84	2	1573.84	-0.0002	358	372	1	84.82	5.1e-06	K	KISGGVPSVDLIMDK	S	Oxidation (M)
525.621	1573.84	3	1573.84	0.0014	358	372	1	46.98	0.037	K	KISGGVPSVDLIMDK	S	Oxidation (M)
787.927	1573.84	2	1573.84	0.0015	358	372	1	93.68	7.9e-07	K	KISGGVPSVDLIMDK	S	Oxidation (M)
715.882	1429.75	2	1429.75	0.0009	359	372	0	50.98	0.017	K	ISGGVPSVDLIMDK	S
723.879	1445.74	2	1445.74	0.0006	359	372	0	89.79	4.9e-06	K	ISGGVPSVDLIMDK	S	Oxidation (M)
723.88	1445.74	2	1445.74	0.0008	359	372	0	65.71	0.0012	K	ISGGVPSVDLIMDK	S	Oxidation (M)
723.88	1445.74	2	1445.74	0.0011	359	372	0	81.02	3.6e-05	K	ISGGVPSVDLIMDK	S	Oxidation (M)
723.88	1445.75	2	1445.74	0.0015	359	372	0	87.71	5.4e-06	K	ISGGVPSVDLIMDK	S	Oxidation (M)
517.265	1032.52	2	1032.52	0.0002	364	372	0	46.23	0.058	V	PSVDLIMDK	S	Oxidation (M)
603.296	1204.58	2	1204.58	0.0009	379	389	0	45.12	0.068	R	ISGENLMVQAQ	D	Oxidation (M)
782.369	1562.72	2	1562.72	-0.0004	379	393	0	63.46	0.00081	R	ISGENLMVQAQDGVS	C	Oxidation (M)
862.385	1722.76	2	1722.76	0.0007	379	394	0	61.75	0.00072	R	ISGENLMVQAQDGVSC	L	Oxidation (M)
712.345	2845.35	4	2845.35	0.0005	379	405	0	63.58	0.0006	R	ISGENLMVQAQDGVSCLGFVDGGVHTR	A
712.345	2845.35	4	2845.35	0.0013	379	405	0	112.11	8.6e-09	R	ISGENLMVQAQDGVSCLGFVDGGVHTR	A
712.345	2845.35	4	2845.35	0.0015	379	405	0	61.28	0.001	R	ISGENLMVQAQDGVSCLGFVDGGVHTR	A
949.457	2845.35	3	2845.35	0.002	379	405	0	86.82	2.9e-06	R	ISGENLMVQAQDGVSCLGFVDGGVHTR	A
712.345	2845.35	4	2845.35	0.0021	379	405	0	61.6	0.00096	R	ISGENLMVQAQDGVSCLGFVDGGVHTR	A
1423.68	2845.35	2	2845.35	0.0024	379	405	0	102.52	7.8e-08	R	ISGENLMVQAQDGVSCLGFVDGGVHTR	A
712.345	2845.35	4	2845.35	0.0028	379	405	0	51.27	0.01	R	ISGENLMVQAQDGVSCLGFVDGGVHTR	A
949.458	2845.35	3	2845.35	0.0031	379	405	0	130.31	1.3e-10	R	ISGENLMVQAQDGVSCLGFVDGGVHTR	A
712.345	2845.35	4	2845.35	0.0032	379	405	0	103.26	6.5e-08	R	ISGENLMVQAQDGVSCLGFVDGGVHTR	A
712.345	2845.35	4	2845.35	0.0036	379	405	0	51.56	0.0097	R	ISGENLMVQAQDGVSCLGFVDGGVHTR	A
712.345	2845.35	4	2845.35	0.0036	379	405	0	56.46	0.0031	R	ISGENLMVQAQDGVSCLGFVDGGVHTR	A
949.458	2845.35	3	2845.35	0.0036	379	405	0	114.58	4.8e-09	R	ISGENLMVQAQDGVSCLGFVDGGVHTR	A
712.345	2845.35	4	2845.35	0.0037	379	405	0	69.31	0.00016	R	ISGENLMVQAQDGVSCLGFVDGGVHTR	A
712.345	2845.35	4	2845.35	0.0037	379	405	0	67.67	0.00024	R	ISGENLMVQAQDGVSCLGFVDGGVHTR	A
712.346	2845.35	4	2845.35	0.0039	379	405	0	55.45	0.004	R	ISGENLMVQAQDGVSCLGFVDGGVHTR	A
712.346	2845.35	4	2845.35	0.0039	379	405	0	77.24	2.6e-05	R	ISGENLMVQAQDGVSCLGFVDGGVHTR	A
712.346	2845.35	4	2845.35	0.0039	379	405	0	83.38	6.4e-06	R	ISGENLMVQAQDGVSCLGFVDGGVHTR	A
949.458	2845.35	3	2845.35	0.004	379	405	0	112.83	7.2e-09	R	ISGENLMVQAQDGVSCLGFVDGGVHTR	A
712.346	2845.35	4	2845.35	0.0042	379	405	0	62.81	0.00074	R	ISGENLMVQAQDGVSCLGFVDGGVHTR	A
712.346	2845.35	4	2845.35	0.0042	379	405	0	81.62	9.7e-06	R	ISGENLMVQAQDGVSCLGFVDGGVHTR	A
712.346	2845.35	4	2845.35	0.0043	379	405	0	70.12	0.00014	R	ISGENLMVQAQDGVSCLGFVDGGVHTR	A
949.458	2845.35	3	2845.35	0.0043	379	405	0	125.56	3.9e-10	R	ISGENLMVQAQDGVSCLGFVDGGVHTR	A
949.458	2845.35	3	2845.35	0.0043	379	405	0	98.08	2.2e-07	R	ISGENLMVQAQDGVSCLGFVDGGVHTR	A
712.346	2845.35	4	2845.35	0.0044	379	405	0	111.46	1e-08	R	ISGENLMVQAQDGVSCLGFVDGGVHTR	A
949.458	2845.35	3	2845.35	0.0047	379	405	0	125.94	3.6e-10	R	ISGENLMVQAQDGVSCLGFVDGGVHTR	A
949.458	2845.35	3	2845.35	0.0049	379	405	0	122.54	7.8e-10	R	ISGENLMVQAQDGVSCLGFVDGGVHTR	A
712.346	2845.35	4	2845.35	0.0049	379	405	0	61.8	0.00093	R	ISGENLMVQAQDGVSCLGFVDGGVHTR	A
712.346	2845.35	4	2845.35	0.0049	379	405	0	56.23	0.0034	R	ISGENLMVQAQDGVSCLGFVDGGVHTR	A
712.346	2845.35	4	2845.35	0.0053	379	405	0	74.71	4.8e-05	R	ISGENLMVQAQDGVSCLGFVDGGVHTR	A
949.459	2845.35	3	2845.35	0.0057	379	405	0	115.69	3.8e-09	R	ISGENLMVQAQDGVSCLGFVDGGVHTR	A
949.459	2845.35	3	2845.35	0.0061	379	405	0	106.22	3.4e-08	R	ISGENLMVQAQDGVSCLGFVDGGVHTR	A
712.346	2845.35	4	2845.35	0.0062	379	405	0	62.11	0.00086	R	ISGENLMVQAQDGVSCLGFVDGGVHTR	A
954.788	2861.34	3	2861.34	-0.0013	379	405	0	110.31	1.2e-08	R	ISGENLMVQAQDGVSCLGFVDGGVHTR	A	Oxidation (M)
1431.68	2861.34	2	2861.34	-0.0011	379	405	0	47.37	0.024	R	ISGENLMVQAQDGVSCLGFVDGGVHTR	A	Oxidation (M)
954.788	2861.34	3	2861.34	-0.0005	379	405	0	122.78	6.8e-10	R	ISGENLMVQAQDGVSCLGFVDGGVHTR	A	Oxidation (M)
954.789	2861.34	3	2861.34	0.0007	379	405	0	110.74	1.1e-08	R	ISGENLMVQAQDGVSCLGFVDGGVHTR	A	Oxidation (M)
954.789	2861.34	3	2861.34	0.0011	379	405	0	116.23	3.2e-09	R	ISGENLMVQAQDGVSCLGFVDGGVHTR	A	Oxidation (M)
1431.68	2861.34	2	2861.34	0.0011	379	405	0	93.98	5.4e-07	R	ISGENLMVQAQDGVSCLGFVDGGVHTR	A	Oxidation (M)
954.789	2861.35	3	2861.34	0.0018	379	405	0	110.75	1.1e-08	R	ISGENLMVQAQDGVSCLGFVDGGVHTR	A	Oxidation (M)
954.789	2861.35	3	2861.34	0.0018	379	405	0	113.41	6.2e-09	R	ISGENLMVQAQDGVSCLGFVDGGVHTR	A	Oxidation (M)
954.789	2861.35	3	2861.34	0.002	379	405	0	114.97	4.3e-09	R	ISGENLMVQAQDGVSCLGFVDGGVHTR	A	Oxidation (M)
954.789	2861.35	3	2861.34	0.002	379	405	0	115.17	4.1e-09	R	ISGENLMVQAQDGVSCLGFVDGGVHTR	A	Oxidation (M)
716.344	2861.35	4	2861.34	0.0022	379	405	0	60.8	0.0011	R	ISGENLMVQAQDGVSCLGFVDGGVHTR	A	Oxidation (M)
716.344	2861.35	4	2861.34	0.0022	379	405	0	51.79	0.009	R	ISGENLMVQAQDGVSCLGFVDGGVHTR	A	Oxidation (M)
954.789	2861.35	3	2861.34	0.0024	379	405	0	112.68	7.3e-09	R	ISGENLMVQAQDGVSCLGFVDGGVHTR	A	Oxidation (M)
954.789	2861.35	3	2861.34	0.0024	379	405	0	117.63	2.3e-09	R	ISGENLMVQAQDGVSCLGFVDGGVHTR	A	Oxidation (M)
716.344	2861.35	4	2861.34	0.0024	379	405	0	67.43	0.00024	R	ISGENLMVQAQDGVSCLGFVDGGVHTR	A	Oxidation (M)
954.789	2861.35	3	2861.34	0.0025	379	405	0	127.99	2.1e-10	R	ISGENLMVQAQDGVSCLGFVDGGVHTR	A	Oxidation (M)
716.344	2861.35	4	2861.34	0.0026	379	405	0	59.17	0.0016	R	ISGENLMVQAQDGVSCLGFVDGGVHTR	A	Oxidation (M)
716.344	2861.35	4	2861.34	0.0028	379	405	0	66.52	0.0003	R	ISGENLMVQAQDGVSCLGFVDGGVHTR	A	Oxidation (M)
716.344	2861.35	4	2861.34	0.0029	379	405	0	44.26	0.051	R	ISGENLMVQAQDGVSCLGFVDGGVHTR	A	Oxidation (M)
716.344	2861.35	4	2861.34	0.0029	379	405	0	49.75	0.014	R	ISGENLMVQAQDGVSCLGFVDGGVHTR	A	Oxidation (M)
716.344	2861.35	4	2861.34	0.0029	379	405	0	61.74	0.00091	R	ISGENLMVQAQDGVSCLGFVDGGVHTR	A	Oxidation (M)
954.789	2861.35	3	2861.34	0.0029	379	405	0	117.43	2.5e-09	R	ISGENLMVQAQDGVSCLGFVDGGVHTR	A	Oxidation (M)
954.789	2861.35	3	2861.34	0.003	379	405	0	121.36	9.8e-10	R	ISGENLMVQAQDGVSCLGFVDGGVHTR	A	Oxidation (M)
954.789	2861.35	3	2861.34	0.0031	379	405	0	121.7	9e-10	R	ISGENLMVQAQDGVSCLGFVDGGVHTR	A	Oxidation (M)
954.789	2861.35	3	2861.34	0.0031	379	405	0	100.61	1.2e-07	R	ISGENLMVQAQDGVSCLGFVDGGVHTR	A	Oxidation (M)
716.344	2861.35	4	2861.34	0.0032	379	405	0	62.18	0.00081	R	ISGENLMVQAQDGVSCLGFVDGGVHTR	A	Oxidation (M)
716.344	2861.35	4	2861.34	0.0032	379	405	0	96.7	2.8e-07	R	ISGENLMVQAQDGVSCLGFVDGGVHTR	A	Oxidation (M)
954.79	2861.35	3	2861.34	0.0032	379	405	0	119.01	1.7e-09	R	ISGENLMVQAQDGVSCLGFVDGGVHTR	A	Oxidation (M)
954.79	2861.35	3	2861.34	0.0032	379	405	0	119.89	1.4e-09	R	ISGENLMVQAQDGVSCLGFVDGGVHTR	A	Oxidation (M)
954.79	2861.35	3	2861.34	0.0032	379	405	0	121.75	8.9e-10	R	ISGENLMVQAQDGVSCLGFVDGGVHTR	A	Oxidation (M)
716.344	2861.35	4	2861.34	0.0033	379	405	0	64.47	0.00047	R	ISGENLMVQAQDGVSCLGFVDGGVHTR	A	Oxidation (M)
954.79	2861.35	3	2861.34	0.0034	379	405	0	125.72	3.6e-10	R	ISGENLMVQAQDGVSCLGFVDGGVHTR	A	Oxidation (M)
954.79	2861.35	3	2861.34	0.0034	379	405	0	121.48	9.6e-10	R	ISGENLMVQAQDGVSCLGFVDGGVHTR	A	Oxidation (M)
954.79	2861.35	3	2861.34	0.0034	379	405	0	129.04	1.7e-10	R	ISGENLMVQAQDGVSCLGFVDGGVHTR	A	Oxidation (M)
716.344	2861.35	4	2861.34	0.0034	379	405	0	47.88	0.022	R	ISGENLMVQAQDGVSCLGFVDGGVHTR	A	Oxidation (M)
716.344	2861.35	4	2861.34	0.0034	379	405	0	70.52	0.00012	R	ISGENLMVQAQDGVSCLGFVDGGVHTR	A	Oxidation (M)
954.79	2861.35	3	2861.34	0.0036	379	405	0	121.58	9.5e-10	R	ISGENLMVQAQDGVSCLGFVDGGVHTR	A	Oxidation (M)
716.344	2861.35	4	2861.34	0.0037	379	405	0	50.81	0.011	R	ISGENLMVQAQDGVSCLGFVDGGVHTR	A	Oxidation (M)
716.344	2861.35	4	2861.34	0.0037	379	405	0	60.82	0.0011	R	ISGENLMVQAQDGVSCLGFVDGGVHTR	A	Oxidation (M)
954.79	2861.35	3	2861.34	0.0037	379	405	0	125.79	3.6e-10	R	ISGENLMVQAQDGVSCLGFVDGGVHTR	A	Oxidation (M)
954.79	2861.35	3	2861.34	0.0038	379	405	0	132.84	7e-11	R	ISGENLMVQAQDGVSCLGFVDGGVHTR	A	Oxidation (M)
716.344	2861.35	4	2861.34	0.0038	379	405	0	73.26	6.3e-05	R	ISGENLMVQAQDGVSCLGFVDGGVHTR	A	Oxidation (M)
716.344	2861.35	4	2861.34	0.0038	379	405	0	71.97	8.5e-05	R	ISGENLMVQAQDGVSCLGFVDGGVHTR	A	Oxidation (M)
954.79	2861.35	3	2861.34	0.0039	379	405	0	119.08	1.7e-09	R	ISGENLMVQAQDGVSCLGFVDGGVHTR	A	Oxidation (M)
954.79	2861.35	3	2861.34	0.0039	379	405	0	113.32	6.2e-09	R	ISGENLMVQAQDGVSCLGFVDGGVHTR	A	Oxidation (M)
716.344	2861.35	4	2861.34	0.0039	379	405	0	69.51	0.00015	R	ISGENLMVQAQDGVSCLGFVDGGVHTR	A	Oxidation (M)
954.79	2861.35	3	2861.34	0.004	379	405	0	119.03	1.7e-09	R	ISGENLMVQAQDGVSCLGFVDGGVHTR	A	Oxidation (M)
954.79	2861.35	3	2861.34	0.0041	379	405	0	110.69	1.1e-08	R	ISGENLMVQAQDGVSCLGFVDGGVHTR	A	Oxidation (M)
716.344	2861.35	4	2861.34	0.0042	379	405	0	54.35	0.0049	R	ISGENLMVQAQDGVSCLGFVDGGVHTR	A	Oxidation (M)
954.79	2861.35	3	2861.34	0.0042	379	405	0	123.02	6.7e-10	R	ISGENLMVQAQDGVSCLGFVDGGVHTR	A	Oxidation (M)
954.79	2861.35	3	2861.34	0.0042	379	405	0	112.54	7.5e-09	R	ISGENLMVQAQDGVSCLGFVDGGVHTR	A	Oxidation (M)
954.79	2861.35	3	2861.34	0.0043	379	405	0	112.55	7.6e-09	R	ISGENLMVQAQDGVSCLGFVDGGVHTR	A	Oxidation (M)
716.344	2861.35	4	2861.34	0.0044	379	405	0	82.15	8.3e-06	R	ISGENLMVQAQDGVSCLGFVDGGVHTR	A	Oxidation (M)
954.79	2861.35	3	2861.34	0.0046	379	405	0	123.58	5.9e-10	R	ISGENLMVQAQDGVSCLGFVDGGVHTR	A	Oxidation (M)
954.79	2861.35	3	2861.34	0.0048	379	405	0	118.07	2.1e-09	R	ISGENLMVQAQDGVSCLGFVDGGVHTR	A	Oxidation (M)
954.79	2861.35	3	2861.34	0.0051	379	405	0	116.18	3.3e-09	R	ISGENLMVQAQDGVSCLGFVDGGVHTR	A	Oxidation (M)
716.345	2861.35	4	2861.34	0.0051	379	405	0	48.82	0.018	R	ISGENLMVQAQDGVSCLGFVDGGVHTR	A	Oxidation (M)
716.345	2861.35	4	2861.34	0.0051	379	405	0	54.14	0.0053	R	ISGENLMVQAQDGVSCLGFVDGGVHTR	A	Oxidation (M)
716.345	2861.35	4	2861.34	0.0051	379	405	0	57.15	0.0027	R	ISGENLMVQAQDGVSCLGFVDGGVHTR	A	Oxidation (M)
954.79	2861.35	3	2861.34	0.0051	379	405	0	109.65	1.5e-08	R	ISGENLMVQAQDGVSCLGFVDGGVHTR	A	Oxidation (M)
745.021	2232.04	3	2232.04	-0.0009	385	405	0	69.93	0.00016	L	MVQAQDGVSCLGFVDGGVHTR	A
750.354	2248.04	3	2248.04	0.0021	385	405	0	80.69	1.2e-05	L	MVQAQDGVSCLGFVDGGVHTR	A	Oxidation (M)
659.322	1316.63	2	1316.63	0.0009	394	405	0	73.22	0.0001	S	CLGFVDGGVHTR	A
439.884	1316.63	3	1316.63	0.0016	394	405	0	47.2	0.042	S	CLGFVDGGVHTR	A
579.306	1156.6	2	1156.6	-0.0008	395	405	0	79.83	1.9e-05	C	LGFVDGGVHTR	A
579.307	1156.6	2	1156.6	0.0007	395	405	0	72.29	0.00011	C	LGFVDGGVHTR	A
522.765	1043.52	2	1043.51	0.0001	396	405	0	67.39	0.00038	L	GFVDGGVHTR	A
522.765	1043.52	2	1043.51	0.0003	396	405	0	61.87	0.0014	L	GFVDGGVHTR	A
676.844	1351.67	2	1351.67	0.001	406	418	0	61.82	0.0015	R	AGIALGTHQLEEN	L
1133.61	2265.21	2	2265.21	0.0011	406	426	0	93	4.5e-07	R	AGIALGTHQLEENLVVFDLAR	S
1133.61	2265.21	2	2265.21	0.0014	406	426	0	88.79	1.2e-06	R	AGIALGTHQLEENLVVFDLAR	S
1133.61	2265.21	2	2265.21	0.0014	406	426	0	96.01	2.3e-07	R	AGIALGTHQLEENLVVFDLAR	S
1133.61	2265.21	2	2265.21	0.0014	406	426	0	89.45	1e-06	R	AGIALGTHQLEENLVVFDLAR	S
1133.61	2265.21	2	2265.21	0.0015	406	426	0	108.39	1.3e-08	R	AGIALGTHQLEENLVVFDLAR	S
1133.61	2265.21	2	2265.21	0.0015	406	426	0	92.2	5.3e-07	R	AGIALGTHQLEENLVVFDLAR	S
1133.61	2265.21	2	2265.21	0.0015	406	426	0	96.13	2.2e-07	R	AGIALGTHQLEENLVVFDLAR	S
1133.61	2265.21	2	2265.21	0.0016	406	426	0	86.2	2.1e-06	R	AGIALGTHQLEENLVVFDLAR	S
1133.61	2265.21	2	2265.21	0.0016	406	426	0	86.41	2e-06	R	AGIALGTHQLEENLVVFDLAR	S
1133.61	2265.21	2	2265.21	0.0016	406	426	0	87.45	1.6e-06	R	AGIALGTHQLEENLVVFDLAR	S
1133.61	2265.21	2	2265.21	0.0018	406	426	0	101.81	5.7e-08	R	AGIALGTHQLEENLVVFDLAR	S
1133.61	2265.21	2	2265.21	0.0019	406	426	0	86.11	2.1e-06	R	AGIALGTHQLEENLVVFDLAR	S
1133.61	2265.21	2	2265.21	0.0019	406	426	0	89.26	1e-06	R	AGIALGTHQLEENLVVFDLAR	S
1133.61	2265.21	2	2265.21	0.002	406	426	0	88.9	1.1e-06	R	AGIALGTHQLEENLVVFDLAR	S
1133.61	2265.21	2	2265.21	0.002	406	426	0	85.88	2.2e-06	R	AGIALGTHQLEENLVVFDLAR	S
1133.61	2265.21	2	2265.21	0.002	406	426	0	87.71	1.5e-06	R	AGIALGTHQLEENLVVFDLAR	S
1133.61	2265.21	2	2265.21	0.002	406	426	0	92.24	5.2e-07	R	AGIALGTHQLEENLVVFDLAR	S
1133.61	2265.21	2	2265.21	0.002	406	426	0	93.11	4.2e-07	R	AGIALGTHQLEENLVVFDLAR	S
756.078	2265.21	3	2265.21	0.0021	406	426	0	71.48	6.2e-05	R	AGIALGTHQLEENLVVFDLAR	S
1133.61	2265.21	2	2265.21	0.0021	406	426	0	83.48	3.9e-06	R	AGIALGTHQLEENLVVFDLAR	S
1133.61	2265.21	2	2265.21	0.0022	406	426	0	97.49	1.5e-07	R	AGIALGTHQLEENLVVFDLAR	S
1133.61	2265.21	2	2265.21	0.0024	406	426	0	95.79	2.3e-07	R	AGIALGTHQLEENLVVFDLAR	S
756.079	2265.21	3	2265.21	0.0025	406	426	0	76.42	2e-05	R	AGIALGTHQLEENLVVFDLAR	S
1133.61	2265.21	2	2265.21	0.0025	406	426	0	85.4	2.5e-06	R	AGIALGTHQLEENLVVFDLAR	S
756.079	2265.21	3	2265.21	0.0026	406	426	0	55.5	0.0025	R	AGIALGTHQLEENLVVFDLAR	S
1133.61	2265.21	2	2265.21	0.0026	406	426	0	94.66	3.1e-07	R	AGIALGTHQLEENLVVFDLAR	S
756.079	2265.21	3	2265.21	0.0027	406	426	0	63.72	0.00039	R	AGIALGTHQLEENLVVFDLAR	S
756.079	2265.21	3	2265.21	0.0027	406	426	0	67.64	0.00016	R	AGIALGTHQLEENLVVFDLAR	S
756.079	2265.21	3	2265.21	0.0028	406	426	0	55.81	0.0024	R	AGIALGTHQLEENLVVFDLAR	S
1133.61	2265.21	2	2265.21	0.0029	406	426	0	91.51	6.5e-07	R	AGIALGTHQLEENLVVFDLAR	S
756.079	2265.21	3	2265.21	0.0029	406	426	0	61.87	0.00059	R	AGIALGTHQLEENLVVFDLAR	S
756.079	2265.21	3	2265.21	0.003	406	426	0	58.19	0.0014	R	AGIALGTHQLEENLVVFDLAR	S
756.079	2265.21	3	2265.21	0.003	406	426	0	64.9	0.0003	R	AGIALGTHQLEENLVVFDLAR	S
756.079	2265.21	3	2265.21	0.003	406	426	0	68.65	0.00012	R	AGIALGTHQLEENLVVFDLAR	S
756.079	2265.21	3	2265.21	0.0032	406	426	0	77.3	1.7e-05	R	AGIALGTHQLEENLVVFDLAR	S
756.079	2265.21	3	2265.21	0.0032	406	426	0	69.39	0.00011	R	AGIALGTHQLEENLVVFDLAR	S
756.079	2265.22	3	2265.21	0.0033	406	426	0	64.37	0.00034	R	AGIALGTHQLEENLVVFDLAR	S
756.079	2265.22	3	2265.21	0.0033	406	426	0	68.8	0.00012	R	AGIALGTHQLEENLVVFDLAR	S
756.079	2265.22	3	2265.21	0.0033	406	426	0	53.53	0.0041	R	AGIALGTHQLEENLVVFDLAR	S
756.079	2265.22	3	2265.21	0.0033	406	426	0	63.47	0.00042	R	AGIALGTHQLEENLVVFDLAR	S
756.079	2265.22	3	2265.21	0.0036	406	426	0	94.03	3.5e-07	R	AGIALGTHQLEENLVVFDLAR	S
756.079	2265.22	3	2265.21	0.0036	406	426	0	69.01	0.00011	R	AGIALGTHQLEENLVVFDLAR	S
756.079	2265.22	3	2265.21	0.0037	406	426	0	66.07	0.00022	R	AGIALGTHQLEENLVVFDLAR	S
756.079	2265.22	3	2265.21	0.0037	406	426	0	70.05	8.8e-05	R	AGIALGTHQLEENLVVFDLAR	S
1133.62	2265.22	2	2265.21	0.0037	406	426	0	85.97	2.2e-06	R	AGIALGTHQLEENLVVFDLAR	S
756.079	2265.22	3	2265.21	0.0038	406	426	0	68.02	0.00014	R	AGIALGTHQLEENLVVFDLAR	S
756.079	2265.22	3	2265.21	0.0039	406	426	0	75.83	2.4e-05	R	AGIALGTHQLEENLVVFDLAR	S
756.079	2265.22	3	2265.21	0.0041	406	426	0	61.81	0.00061	R	AGIALGTHQLEENLVVFDLAR	S
756.079	2265.22	3	2265.21	0.0044	406	426	0	76.36	2.1e-05	R	AGIALGTHQLEENLVVFDLAR	S
756.08	2265.22	3	2265.21	0.005	406	426	0	71.81	5.7e-05	R	AGIALGTHQLEENLVVFDLAR	S
756.08	2265.22	3	2265.21	0.0053	406	426	0	82.85	4.5e-06	R	AGIALGTHQLEENLVVFDLAR	S
920.983	1839.95	2	1839.95	0.0029	411	426	0	89.6	1.9e-06	L	GTHQLEENLVVFDLAR	S
773.418	1544.82	2	1544.82	0.0018	414	426	0	89.73	1.9e-06	H	QLEENLVVFDLAR	S
466.782	931.55	2	931.549	0.0011	419	426	0	52.87	0.012	N	LVVFDLAR	S
490.264	978.514	2	978.513	0.0006	429	437	0	54.5	0.01	R	VGFNTNSLK	S
490.265	978.515	2	978.513	0.0011	429	437	0	64.58	0.00097	R	VGFNTNSLK	S
490.265	978.515	2	978.513	0.0015	429	437	0	51.48	0.02	R	VGFNTNSLK	S
490.265	978.515	2	978.513	0.0015	429	437	0	46.8	0.058	R	VGFNTNSLK	S
640.783	1279.55	2	1279.55	0.0006	442	452	0	75.75	2.4e-05	K	SCSNLFDLNNP	-
Additional γ-conglutin peptides identified (at p<0.05) in the gel-separated large subunit
prot_acc gi|11191819; prot_desc conglutin gamma [Lupinus albus]; prot_score 5286
pep_exp_mz	pep_exp_mr	pep_exp_z	pep_calc_mr	pep_delta	pep_start	pep_end	pep_miss	pep_score	pep_expect	pep_res_before	pep_seq	pep_res_after	pep_var_mod
813.775	2438.3	3	2438.3	0.0008	37	59	0	45.54	0.027	N	SQPTSSSKPNLLVLPIQQDASTK	L
897.52	1793.02	2	1793.02	0.0016	68	83	1	55	0.0014	K	RTPLMQVPVLLDLNGK	H
905.517	1809.02	2	1809.02	0.0007	68	83	1	55.48	0.0017	K	RTPLMQVPVLLDLNGK	H	Oxidation (M)
819.469	1636.92	2	1636.92	0.0019	69	83	0	72.38	4.2e-05	R	TPLMQVPVLLDLNGK	H
546.649	1636.92	3	1636.92	0.0027	69	83	0	51.39	0.0048	R	TPLMQVPVLLDLNGK	H
827.466	1652.92	2	1652.92	0.001	69	83	0	50.85	0.0073	R	TPLMQVPVLLDLNGK	H	Oxidation (M)
827.467	1652.92	2	1652.92	0.0021	69	83	0	87.93	1.4e-06	R	TPLMQVPVLLDLNGK	H	Oxidation (M)
663.877	1325.74	2	1325.74	0.0009	72	83	0	60.89	0.00082	L	MQVPVLLDLNGK	H
671.874	1341.73	2	1341.73	0.0003	72	83	0	79.54	1.6e-05	L	MQVPVLLDLNGK	H	Oxidation (M)
709.32	1416.63	2	1416.62	0.0006	84	94	0	44.46	0.04	K	HLWVTCSQHYS	S
866.043	2595.11	3	2595.11	0.0022	84	104	0	54.65	0.0014	K	HLWVTCSQHYSSSTYQAPFCH	S
680.953	2039.84	3	2039.84	-0.006	111	128	0	50.78	0.0026	R	ANTHQCFTCTDSTTSRPG	C
680.955	2039.84	3	2039.84	-0.0008	111	128	0	57.75	0.00054	R	ANTHQCFTCTDSTTSRPG	C
1020.93	2039.84	2	2039.84	-0.0001	111	128	0	51.58	0.0023	R	ANTHQCFTCTDSTTSRPG	C
787.16	3144.61	4	3144.61	0.0054	135	165	0	67.39	0.0002	C	GLISSNPVTQESGLGELAQDVLALHSTHGSK	L
770.898	1539.78	2	1539.78	0.0018	172	184	0	55.17	0.0057	K	IPQFLFSCAPTFL	T
1140.63	2279.24	2	2279.24	0.0007	188	210	0	48.55	0.01	K	GLPNNVQGALGLGHAPISLPNQL	F
538.798	1075.58	2	1075.58	0.0007	209	217	0	48.77	0.025	N	QLFSHFGLK	R
1343.33	4026.98	3	4026.98	0.0023	232	267	0	139.06	1.1e-11	N	GAILFGDINDPNNNNYIHNSLDVLHDMVYTPLTISK	Q
Additional γ-conglutin peptides identified (at p<0.05) in the gel-separated small subunit
prot_acc gi|11191819; prot_desc conglutin gamma [Lupinus albus]; prot_score 10611
pep_exp_mz	pep_exp_mr	pep_exp_z	pep_calc_mr	pep_delta	pep_start	pep_end	pep_miss	pep_score	pep_expect	pep_res_before	pep_seq	pep_res_after	pep_var_mod
554.278	1106.54	2	1106.54	0.0011	324	332	0	46.7	0.089	R	HSIFEVFTQ	V
1087.07	2172.13	2	2172.12	0.0002	359	378	1	112.45	8.7e-09	K	ISGGVPSVDLIMDKSDVVWR	I
725.05	2172.13	3	2172.12	0.0023	359	378	1	49.72	0.017	K	ISGGVPSVDLIMDKSDVVWR	I
625.633	1873.88	3	1873.87	0.0015	388	405	0	77.9	3e-05	Q	AQDGVSCLGFVDGGVHTR	A
838.397	1674.78	2	1674.78	0.0009	390	405	0	79.97	2.1e-05	Q	DGVSCLGFVDGGVHTR	A
559.267	1674.78	3	1674.78	0.0013	390	405	0	63.15	0.00074	Q	DGVSCLGFVDGGVHTR	A
494.254	986.494	2	986.493	0.0003	397	405	0	51.34	0.016	G	FVDGGVHTR	A
1020.04	2038.08	2	2038.07	0.0015	406	424	0	46.36	0.031	R	AGIALGTHQLEENLVVFDL	A
